# Supplementary material for: Effect of Nitrogen on Growth and Optical Properties of Single-Crystal Diamond Synthesized by Chemical Vapor Deposition
Source: Materials (Basel). 2024 Mar 12;17(6):1311. doi: 10.3390/ma17061311 (PMC10972215; doi:10.3390/ma17061311)
Supplement: Supplementary file 1 [file materials-17-01311-s001.zip]

Archive with 1 entries (1 files):
- materials-2906372-supplementary.pdf
